# Supplementary material for: Native RNA or cDNA Sequencing for Transcriptomic Analysis: A Case Study on Saccharomyces cerevisiae
Source: Front Bioeng Biotechnol. 2022 Apr 12;10:842299. doi: 10.3389/fbioe.2022.842299 (PMC9039254; doi:10.3389/fbioe.2022.842299)
Supplement: Supplementary file 3 [file DataSheet2.CSV]

Supplementary table S1 Differential RNA modification sites
symbol	eth_up_adjp0.01_oddr1.5	glu_up_adjp0.01_oddr1.5	nosign_adjp0.01_oddr1.5
MAL33	7	209	109
ACC1	7	124	680
URA2	13	117	863
FAS2	3	114	496
ACS2	0	112	613
HMG1	7	111	568
RPN2	5	109	611
CDC48	1	108	572
PYC1	1	103	450
PMA1	1	102	806
PFK1	8	100	775
ACO1	1	99	662
RPN1	6	96	588
FAS1	5	94	482
MET5	18	94	915
HIS4	2	93	515
ILS1	4	93	563
ADE6	5	90	730
HSP104	1	88	173
CPA2	8	86	644
CRH1	5	82	431
IST2	2	79	359
MDJ1	0	79	294
PIM1	4	79	422
DEF1	3	77	497
PFK2	11	77	640
YEF3	0	76	554
LYS2	3	75	725
TRP5	3	75	573
ERG11	1	74	494
ITR1	2	74	512
ADE17	1	73	452
SSC1	5	73	505
XRN1	7	73	402
CCP1	2	72	251
SEC23	8	72	521
MET6	5	71	661
SSE1	4	71	556
KRE1	6	69	368
STI1	2	69	317
ALA1	8	68	522
EFT1	0	67	389
MET10	6	67	358
RPO21	2	67	268
EFT2	1	64	471
HOM3	3	64	366
GFA1	2	62	404
IDH1	2	62	285
LEU1	8	62	509
YBT1	3	62	421
DPS1	9	61	388
ILV2	4	61	367
RPB2	4	61	490
FTR1	2	60	310
PHO8	3	59	276
PYC2	2	58	461
SHM2	4	58	407
VMA1	2	58	291
ARB1	7	57	382
ARO1	4	57	271
PGI1	2	57	596
SCS7	4	57	266
SSA1	2	57	464
TPS1	6	57	249
CCT8	4	56	315
HSP60	1	56	499
PRY1	2	56	163
SEC24	8	56	393
VAS1	14	56	438
ADE16	3	55	360
PDI1	1	55	392
GRS1	6	54	348
GUS1	2	54	201
HSP82	1	54	519
MAE1	5	54	489
SLA1	4	54	254
SSA2	8	54	335
ZRC1	5	54	366
CIT2	1	53	392
MIR1	3	53	334
COR1	1	52	403
CTS1	5	52	432
PLB1	2	52	388
PMI40	5	52	243
SEC26	4	52	415
FAA4	6	51	171
LPD1	3	51	394
LSP1	2	51	218
MNN2	5	51	321
SEC61	1	51	416
SSH1	5	51	350
ZWF1	2	51	347
PBP1	2	50	356
SAH1	3	50	338
TCB3	2	50	408
ARC40	5	49	251
HSP78	4	49	359
NDE1	8	49	358
ALD6	1	48	287
ATP2	0	48	270
HFD1	0	48	266
PAB1	1	48	235
EAF3	3	47	197
EHT1	4	47	280
ERG5	4	47	458
FRS2	7	47	335
KAR2	4	47	289
PMT2	6	47	489
AAT2	3	46	339
ADE2	1	46	306
MCH4	0	46	292
NAB3	3	46	272
NCP1	1	46	212
SAC6	5	46	363
UBA1	2	46	266
CIT1	1	45	331
HSP150	6	45	381
RPG1	4	45	416
TOS1	1	45	255
UBI4	1	45	239
ARG5,6	7	44	408
DED81	3	44	381
PRB1	2	44	227
SOD2	0	44	176
TIF3	3	44	266
VMA6	4	44	211
GLO3	1	43	230
NAP1	4	43	277
RPT6	3	43	256
RRP5	5	43	410
SSZ1	2	43	353
KGD2	1	42	240
OLA1	1	42	289
PDB1	0	42	275
RPN6	1	42	281
ILV5	0	41	363
ILV6	1	41	283
MET17	0	41	280
MSC7	7	41	420
OPI3	1	41	212
PEP4	3	41	358
RPN9	0	41	121
SER33	2	41	310
THS1	5	41	287
TIF2	1	41	385
TIF34	3	41	264
YDJ1	1	41	249
CYS4	0	40	200
ERG6	0	40	222
ERG9	2	40	142
ILV3	2	40	513
PET10	2	40	264
SRP54	2	40	266
ARO4	2	39	300
ERG13	7	39	324
HNM1	5	39	365
MTC1	2	39	266
NFS1	1	39	283
PIR1	1	39	268
RPA135	4	39	375
VMA2	4	39	308
ARP3	7	38	297
CDC19	0	38	294
CPR6	4	38	221
DUG1	5	38	364
FCY2	6	38	502
GDH1	8	38	401
LEU4	5	38	555
NDI1	0	38	212
PMT1	3	38	286
RPN8	3	38	205
SED1	0	38	277
SUP35	3	38	230
ADE3	4	37	369
CPA1	0	37	272
FKS1	1	37	254
FUM1	1	37	150
PET9	0	37	326
RAD23	3	37	271
TNA1	2	37	171
TPO3	2	37	248
ADP1	0	36	141
AFG3	4	36	305
AVT7	2	36	316
CBR1	1	36	200
CDC33	1	36	163
COP1	2	36	418
ERG24	1	36	226
GET3	2	36	240
GLN1	0	36	231
GPI16	3	36	362
HSC82	0	36	422
MET2	2	36	215
PHB2	5	36	208
RPT4	4	36	249
SAM2	1	36	318
SIS1	0	36	241
SPT5	4	36	237
SUR1	1	36	180
ADE4	2	35	297
APE3	5	35	244
ARG7	8	35	290
CLU1	3	35	199
COT1	0	35	227
DCP2	3	35	182
DLD1	2	35	302
ERV29	3	35	258
FRA1	2	35	222
TCB1	2	35	302
TUB1	2	35	251
VPH1	8	35	500
VPS1	2	35	332
ACT1	1	34	370
ADE5,7	3	34	413
AGP1	6	34	298
ARC35	3	34	227
CWH43	3	34	348
DLD3	0	34	298
ENT2	0	34	105
HOM6	1	34	328
HTS1	5	34	326
PAN1	5	34	255
PSA1	2	34	301
SCL1	0	34	153
SDH3	0	34	96
SVF1	2	34	269
TUP1	5	34	357
VAN1	0	34	185
CPT1	6	33	279
GLK1	0	33	100
MET30	1	33	149
MKT1	4	33	153
NSR1	11	33	339
PHB1	1	33	214
SDH2	0	33	144
SER1	1	33	194
SPT16	3	33	230
UTH1	0	33	167
YAP1	2	33	121
AIM24	3	32	183
ARG4	4	32	360
ASN1	0	32	160
GAS1	6	32	269
IXR1	0	32	135
KES1	9	32	299
NIP1	1	32	313
PRD1	2	32	271
PRE10	0	32	180
TDA3	6	32	327
AKR1	3	31	345
ATP1	0	31	241
CCT6	2	31	249
ERG25	1	31	200
PIB2	1	31	211
PNC1	0	31	123
SSB2	1	31	317
VTC4	5	31	250
YPS7	3	31	238
ACO2	9	30	459
ALO1	0	30	254
BGL2	1	30	325
CHS3	5	30	288
CYT1	2	30	153
DIS3	3	30	307
FUN12	5	30	230
LSC2	0	30	181
LYS9	2	30	343
MRS6	1	30	268
OST1	2	30	354
PST2	2	30	180
SBP1	1	30	197
TPD3	0	30	167
TUF1	4	30	189
UBX6	2	30	190
AHA1	0	29	140
ATP5	2	29	157
BNA6	2	29	180
BXI1	0	29	187
CDS1	6	29	239
KAP123	11	29	446
KRS1	12	29	519
LYS21	0	29	165
NUP159	1	29	195
OYE2	0	29	209
POR1	1	29	333
QCR2	3	29	178
RPN5	0	29	144
RPS1A	0	29	194
RSC8	0	29	183
SAM3	4	29	223
SSD1	1	29	231
TIF6	1	29	133
VMA13	0	29	201
YJU3	2	29	108
AIP1	0	28	298
ATP3	0	28	122
ATP4	0	28	162
CHO1	4	28	226
CLN3	0	28	118
DAK1	1	28	125
DCW1	3	28	241
EOS1	4	28	232
GCD2	3	28	257
GLT1	3	28	293
GSH1	6	28	341
ILV1	4	28	227
IPP1	0	28	232
KGD1	1	28	98
MDM38	0	28	231
MNN9	3	28	236
NUM1	1	28	114
PBN1	2	28	144
PEX3	0	28	124
PPS1	3	28	257
PRO2	4	28	179
PUP2	2	28	167
RPE1	3	28	189
TKL1	15	28	487
UBR1	0	28	242
YKT6	0	28	121
ZRT2	1	28	360
AIM45	6	27	249
ANP1	3	27	315
BCY1	5	27	172
BDF1	5	27	320
CCT3	3	27	163
DAP2	8	27	311
DSK2	0	27	257
LYP1	5	27	238
MET12	0	27	217
NCE103	0	27	68
NUP120	2	27	240
PDX3	2	27	165
PIL1	2	27	308
POP1	2	27	272
PPH21	0	27	145
PRC1	4	27	223
RIM101	0	27	148
RSM7	3	27	154
SYH1	3	27	295
TIF4631	5	27	252
VOA1	1	27	222
YAP1801	1	27	224
ATO3	1	26	168
CHO2	6	26	231
ERG3	0	26	291
GLY1	4	26	260
LYS12	0	26	258
MRPL10	1	26	146
NAM7	2	26	305
NAR1	0	26	189
PAT1	1	26	317
PRE2	1	26	133
PRT1	14	26	407
PRX1	0	26	142
PSE1	3	26	410
PUN1	0	26	197
QCR8	3	26	80
RHO5	1	26	177
RME1	1	26	117
SCW4	4	26	266
SEC31	1	26	185
SEC53	1	26	175
TCP1	7	26	217
UBC4	3	26	144
VMA11	0	26	134
WBP1	3	26	309
YCF1	9	26	355
ZRT1	4	26	340
ADE13	1	25	213
ADH3	0	25	249
CAM1	0	25	174
CIS3	1	25	166
COQ5	3	25	178
DPL1	1	25	231
ECM33	0	25	233
EMP24	1	25	198
GSP1	1	25	171
HEM2	0	25	213
HXT7	0	25	148
LYS1	1	25	234
MDN1	5	25	187
MSS51	3	25	246
OLE1	0	25	282
PDR1	5	25	246
PRE8	2	25	206
PUB1	4	25	148
RLP7	7	25	171
SHE10	3	25	127
UGP1	3	25	163
ATG41	0	24	117
CDC10	0	24	160
ERG1	4	24	355
GCV1	5	24	219
GPD1	0	24	186
KSP1	5	24	193
MMF1	0	24	115
MSC6	2	24	238
OPI1	2	24	153
PEP1	3	24	122
PNS1	3	24	215
PRE4	1	24	200
RFA1	3	24	203
RHO1	0	24	114
SEC27	4	24	229
SHP1	4	24	191
SOD1	0	24	167
SUB2	0	24	153
TDH2	0	24	376
TUM1	3	24	149
TYS1	5	24	184
TYW1	0	24	155
BET3	1	23	93
BIO2	2	23	175
CAB2	4	23	160
CMD1	0	23	113
COS6	12	23	161
GCR2	1	23	197
GGC1	2	23	205
KRE9	0	23	94
LYS4	4	23	304
MET22	7	23	253
MIA40	0	23	135
NUP157	2	23	153
PCS60	1	23	164
PDA1	1	23	233
RPB11	0	23	63
SHM1	1	23	133
SPE3	4	23	213
SRL1	2	23	85
STE20	0	23	196
SUP45	3	23	283
SYG1	3	23	334
SYP1	0	23	205
VHT1	2	23	130
YET1	1	23	145
ZUO1	5	23	235
AIM2	4	22	149
AIM46	4	22	162
ALT1	4	22	275
ARC1	2	22	201
ARC18	1	22	126
ARG3	1	22	141
ARO3	7	22	176
CDC60	0	22	250
CHC1	1	22	160
COX4	0	22	115
CSG2	3	22	277
CUZ1	2	22	118
DPM1	3	22	113
EMC4	2	22	114
ERG10	2	22	151
ERG20	3	22	222
GBP2	2	22	246
GSF2	0	22	160
IKI3	0	22	252
KAP104	14	22	347
KTR6	0	22	209
LCB1	2	22	295
MDH3	3	22	197
MGR1	3	22	164
MUP1	1	22	188
NOP58	3	22	185
QNS1	0	22	140
RNR4	0	22	274
RPL1A	0	22	98
RPT1	0	22	175
RTG2	0	22	201
SES1	3	22	158
SFB3	2	22	247
SKG1	0	22	122
SND1	0	22	152
THR4	1	22	197
TSC13	5	22	205
VPS21	0	22	79
VPS35	5	22	288
YHB1	0	22	251
YIP5	0	22	144
BAP3	2	21	253
BMH2	1	21	142
CAN1	6	21	323
CCT5	5	21	168
DRE2	1	21	230
EMC1	4	21	350
EMP47	2	21	230
ERG26	3	21	148
HMX1	2	21	163
HOM2	0	21	156
ISU1	1	21	67
KAE1	5	21	199
LAT1	3	21	224
MCH1	4	21	169
MDH1	0	21	102
MIT1	0	21	106
NPL3	0	21	160
NPP1	0	21	222
NPT1	5	21	191
PDC1	0	21	603
PHO87	3	21	175
POP2	5	21	249
RIM1	1	21	117
RPD3	3	21	156
RPL1B	0	21	118
RPN11	0	21	121
RPN3	3	21	243
RRP7	0	21	129
SIN3	1	21	111
SMF3	5	21	303
SMI1	1	21	198
SPF1	6	21	258
SSB1	0	21	312
TAL1	1	21	276
TMC1	0	21	76
TRP2	6	21	139
VTC2	1	21	145
YCK1	2	21	238
YIF1	2	21	218
ARC15	1	20	91
AVT3	0	20	105
BNA5	1	20	218
BUR6	2	20	104
ECM14	3	20	204
ELP2	2	20	172
ENO1	1	20	256
EXG1	2	20	240
GCS1	1	20	150
GDI1	2	20	113
GPR1	1	20	88
LSB3	2	20	302
MES1	11	20	319
MIC26	1	20	133
NIT3	4	20	217
NRD1	4	20	211
NSG2	4	20	213
NYV1	1	20	123
OTU1	0	20	129
PBA1	3	20	117
PSD1	4	20	221
PST1	5	20	176
PUP3	0	20	135
RAS2	0	20	185
RBG1	1	20	177
REG1	0	20	238
RET1	3	20	246
RFS1	0	20	94
RIB5	1	20	153
RTK1	1	20	253
SDD3	1	20	226
SEC63	4	20	258
SED4	2	20	177
SNF2	0	20	152
SPG5	0	20	101
SPN1	2	20	153
SSO2	2	20	134
TIF5	3	20	120
YPT1	0	20	165
ADH6	3	19	216
ALE1	0	19	247
ASN2	9	19	198
ATP7	1	19	122
BBC1	2	19	199
CDC11	3	19	144
CPR5	2	19	150
CYC3	4	19	162
DBP3	0	19	206
GCN1	1	19	125
HIS5	3	19	109
IDP1	0	19	118
IRC22	6	19	162
MIC60	0	19	87
NAB2	4	19	210
NGR1	0	19	86
NOG2	2	19	219
PAM17	2	19	146
PGM2	0	19	51
RAD51	4	19	134
REH1	3	19	146
RIB1	0	19	100
RLI1	6	19	283
RNR2	3	19	172
ROT1	3	19	95
RPB5	1	19	100
RPL16B	0	19	149
RPL24A	0	19	122
RPT2	1	19	149
SCW11	2	19	240
SEC13	3	19	96
SFA1	0	19	121
SIS2	0	19	261
SLM4	2	19	74
SMF1	1	19	147
TDH1	0	19	79
TIM23	2	19	83
UFD4	0	19	129
VHS2	0	19	210
VPS13	0	19	80
VPS74	1	19	138
WTM1	1	19	205
AIM18	2	18	159
ARG1	3	18	215
ASC1	0	18	353
ATG19	1	18	81
COX5A	0	18	48
CPR2	2	18	123
CYS3	0	18	172
DBP5	2	18	172
DPH5	7	18	224
ENT5	2	18	143
ESS1	2	18	105
FOL2	3	18	158
FTH1	1	18	83
GCD11	0	18	192
GCN4	0	18	281
GLO1	1	18	241
GPA2	2	18	112
GPP1	0	18	157
GRX7	0	18	84
GUP1	2	18	195
GVP36	0	18	165
HMO1	4	18	139
LAP3	2	18	130
LYS14	3	18	249
LYS20	0	18	247
MET14	1	18	177
MRPL9	1	18	136
NAM9	1	18	166
PMR1	1	18	221
PRE7	0	18	140
PRS3	4	18	224
PTM1	2	18	116
RDL1	0	18	95
REB1	3	18	167
RPL7A	1	18	224
RPN7	2	18	126
RVS167	2	18	148
SAM1	1	18	193
SDD2	3	18	88
SEC62	1	18	148
SLA2	1	18	124
SNA3	2	18	130
SPT8	2	18	197
SRP101	3	18	223
SSM4	1	18	105
STE24	1	18	126
TPO4	5	18	297
YME2	1	18	132
YTA12	4	18	322
AHP1	0	17	106
ALD5	0	17	149
APE2	1	17	123
CAJ1	1	17	145
COX9	0	17	46
CPR1	0	17	171
CUP9	0	17	148
CWP1	1	17	120
DOT6	2	17	153
EMC5	2	17	83
ENT3	1	17	218
FAA1	1	17	141
FMP42	5	17	236
FMP52	0	17	128
FRD1	1	17	200
FUI1	7	17	323
GCD7	2	17	184
GDA1	4	17	152
GLC7	0	17	97
HRR25	0	17	127
IDI1	1	17	179
IMD3	4	17	215
IZH2	1	17	134
KTI12	3	17	140
LIP5	0	17	134
LOA1	2	17	108
LSC1	0	17	106
MCR1	0	17	142
MCT1	2	17	166
MRPS12	1	17	67
MTD1	1	17	136
NIF3	1	17	190
NOP56	3	17	161
NTH1	2	17	114
PBS2	1	17	188
PDH1	1	17	52
QCR6	1	17	90
RET2	8	17	342
RIP1	1	17	104
RML2	4	17	149
RPA14	1	17	77
RPL11B	1	17	121
RPL15B	4	17	115
RPL16A	2	17	164
RPT5	1	17	129
RQC2	0	17	93
RTS1	1	17	62
SCW10	7	17	294
SEC18	1	17	204
SEC21	1	17	201
SEC7	1	17	179
SLG1	0	17	189
SRV2	2	17	156
SUI3	3	17	114
TEF4	0	17	177
TFG1	0	17	174
TIM21	2	17	107
TRM1	2	17	201
UBC1	0	17	86
VPS70	2	17	230
VTC1	0	17	55
YCP4	3	17	166
YIP1	2	17	145
YPF1	4	17	224
YSA1	1	17	114
ADK1	1	16	116
BDH1	3	16	133
BFR1	0	16	159
BMH1	0	16	169
CCC1	2	16	110
CCT4	1	16	161
CYC8	4	16	165
DNM1	1	16	128
DPP1	3	16	145
DUG2	3	16	151
ELO1	3	16	219
ERV25	0	16	106
GAS5	2	16	177
GCV3	1	16	124
GET1	2	16	98
GET4	2	16	90
HEH2	0	16	108
HSP31	0	16	83
HST1	1	16	177
IDH2	2	16	145
IZH3	0	16	104
KRE2	3	16	133
MAP1	3	16	211
MEF1	3	16	173
MIC10	0	16	95
MMS2	1	16	64
MRH1	1	16	156
MRP7	3	16	131
PEX11	3	16	198
PGC1	3	16	161
PNO1	3	16	161
PUP1	5	16	213
RER1	2	16	58
RIB3	5	16	134
RIB4	0	16	112
RNQ1	2	16	153
RPL15A	0	16	187
RPL18B	2	16	165
RPL4A	1	16	188
RPL9A	0	16	153
RPP0	0	16	195
RPS16B	1	16	134
RVB1	1	16	212
SEC17	1	16	92
SEC9	2	16	118
SEY1	2	16	138
SRP72	1	16	216
STS1	1	16	138
STT3	0	16	169
SWS2	2	16	57
TAF5	5	16	190
TEF1	0	16	317
TFG2	0	16	111
TOM22	1	16	59
TRP3	7	16	218
YKE4	2	16	137
YME1	1	16	214
ABF2	0	15	71
APA1	2	15	165
APL2	4	15	135
AYR1	1	15	108
BCP1	1	15	126
BNA1	0	15	134
BNA4	1	15	83
CIR1	2	15	106
CLG1	0	15	57
CMK1	2	15	127
COX15	1	15	124
CTI6	1	15	107
DET1	1	15	74
EGD2	1	15	142
ELP3	5	15	191
ERP1	4	15	156
ERP4	0	15	110
GDS1	0	15	131
GLN4	3	15	221
GLO2	4	15	97
GTT1	1	15	61
GUT1	0	15	162
HIF1	2	15	115
HRP1	4	15	189
HST2	2	15	155
HXK1	0	15	53
IMP2'	1	15	122
IRC24	0	15	102
KTR1	0	15	125
LCB2	4	15	105
MAM33	3	15	100
MAP2	2	15	159
MDM34	0	15	104
MDY2	2	15	79
MRM1	4	15	128
NBP35	1	15	85
NOB1	2	15	120
ODC1	1	15	86
PGA3	8	15	162
PHO91	0	15	362
PTC2	0	15	209
RPL12A	0	15	148
RPN12	2	15	114
RPS22A	1	15	100
RTN1	3	15	266
SBA1	0	15	114
SDD4	1	15	81
SDS23	2	15	222
SGT2	3	15	269
SLT2	6	15	213
SML1	1	15	63
STO1	3	15	181
STP1	1	15	136
SUA7	0	15	81
TOM40	0	15	96
TPI1	0	15	276
TRE1	2	15	194
TVP23	0	15	79
UBP10	2	15	116
YPR1	1	15	104
YPT52	1	15	64
YRA1	2	15	115
ZRT3	1	15	126
ACH1	0	14	61
ACP1	1	14	82
ADE8	1	14	173
ALG9	4	14	196
ANT1	1	14	139
APL6	2	14	162
APM4	2	14	166
ARA1	1	14	112
ARP4	5	14	196
ATG27	5	14	180
BRE5	3	14	191
CCT2	2	14	175
CCT7	2	14	172
CHS5	0	14	91
CPR4	0	14	57
CRP1	2	14	123
DDR48	0	14	38
DPH2	1	14	126
DSL1	4	14	156
EGD1	0	14	132
ERO1	3	14	215
FUN26	0	14	252
GCD14	2	14	104
GIS2	0	14	108
GPD2	1	14	83
GPP2	5	14	125
GRE3	0	14	103
GUA1	3	14	200
HBS1	3	14	187
HEL2	3	14	181
HHT1	1	14	81
HTB1	0	14	135
KAP95	0	14	165
LGE1	0	14	133
LHP1	2	14	93
MCK1	1	14	178
MEU1	1	14	137
NOP1	0	14	120
NUP57	3	14	182
OM14	0	14	87
OST2	0	14	61
PAA1	1	14	117
PHD1	2	14	77
PKC1	0	14	147
PRS1	4	14	139
PRS5	2	14	150
RMD9	2	14	177
RNA1	3	14	175
RPL2A	0	14	212
RPL33B	1	14	97
RPS4A	0	14	244
RPS4B	0	14	236
RRB1	8	14	240
RVS161	1	14	126
SEC1	2	14	157
SMY2	3	14	242
STP3	0	14	79
THR1	10	14	170
TOA1	0	14	114
TOM70	1	14	307
TPM1	0	14	88
TUB2	2	14	205
UBP3	1	14	121
VMA5	2	14	98
VTI1	0	14	85
YET3	0	14	157
ALD4	0	13	78
AQY2	0	13	65
ARL1	2	13	69
AVL9	1	13	146
BLM10	0	13	77
BUD14	2	13	179
CCS1	4	13	166
CMP2	0	13	62
COF1	0	13	120
DFM1	4	13	161
DIG1	0	13	163
DSE1	2	13	136
EHD3	14	13	316
ERD2	2	13	170
ERG28	2	13	142
ERV46	2	13	167
FCF1	1	13	64
FLC2	1	13	194
FSF1	4	13	187
GET2	5	13	185
GPI13	1	13	142
GRX3	0	13	127
HSP42	1	13	30
INO80	1	13	167
LPL1	1	13	118
MIC19	1	13	99
MVD1	2	13	114
NAB6	1	13	73
NPA3	0	13	124
NPL4	3	13	157
NUP1	0	13	146
OPY2	2	13	146
PCM1	0	13	161
PDX1	0	13	143
PHO85	1	13	159
PHO88	0	13	76
PPN1	0	13	133
PRO3	2	13	139
PTC5	2	13	181
PTK2	1	13	33
QCR7	1	13	117
ROX3	1	13	121
RPL2B	0	13	137
RPL8B	0	13	185
RPN10	1	13	131
RPN4	2	13	177
RPT3	2	13	157
RRP14	0	13	111
SKI8	2	13	91
SKP1	0	13	100
SPE2	0	13	146
SRP21	1	13	74
STM1	0	13	164
SUI2	0	13	70
SWI3	1	13	147
TIF1	2	13	169
TIM50	8	13	151
TMN3	0	13	134
TOR2	0	13	87
TVP38	3	13	186
UBX4	1	13	182
URA6	4	13	110
UTP10	3	13	254
VMA7	0	13	95
VPS4	1	13	187
WWM1	6	13	177
YOP1	0	13	69
ZPR1	1	13	127
AAP1	0	12	167
ABD1	0	12	115
ADE1	0	12	110
ALG2	3	12	141
APL4	2	12	175
APN1	1	12	112
APS3	2	12	83
ATR1	3	12	117
CDC3	3	12	172
CDC37	2	12	107
CDC42	1	12	111
COA1	0	12	97
CPR3	1	12	100
CRM1	0	12	96
CSS2	3	12	97
DBP2	3	12	158
DLD2	2	12	112
GGA2	1	12	94
GRX5	0	12	54
HCH1	1	12	89
HSP12	0	12	50
IES2	1	12	59
IGO1	0	12	25
IMH1	0	12	113
KEX1	4	12	172
LEU2	2	12	141
MAS1	1	12	198
MIC27	0	12	37
MRPL8	4	12	122
MSN5	0	12	79
NHP2	2	12	68
NST1	0	12	84
OSH2	1	12	130
OXA1	1	12	91
PAN3	0	12	110
PEX2	0	12	54
PEX21	0	12	132
PHO4	1	12	124
POM33	1	12	135
PRE3	0	12	83
PTC4	1	12	82
PUF6	0	12	174
QRI1	1	12	155
REE1	0	12	31
RMT2	4	12	141
RPL11A	0	12	130
RPL3	0	12	234
RPL7B	0	12	103
RPS25B	0	12	94
RPS6B	0	12	166
RPS9B	0	12	106
RRP4	3	12	112
RSM24	1	12	77
SAP155	0	12	38
SCM4	0	12	43
SCP160	7	12	324
SEC4	1	12	74
SRP1	1	12	132
STE23	1	12	242
STV1	1	12	88
SUL2	2	12	213
SUR2	0	12	76
SVS1	1	12	161
SYN8	0	12	111
TEF2	0	12	284
TIM11	1	12	40
TMA17	0	12	46
TMT1	0	12	93
TRX2	0	12	80
TSC3	1	12	65
TVP18	1	12	95
UBC5	1	12	60
VPS45	0	12	68
ADI1	1	11	89
AHC2	1	11	44
AKL1	3	11	165
APP1	1	11	68
ARE2	2	11	98
ARF2	0	11	86
ATP16	0	11	82
AUR1	0	11	98
BAT1	1	11	167
BDF2	0	11	104
BUG1	2	11	71
CCW14	2	11	150
COS7	0	11	219
COX13	3	11	67
CRT10	0	11	95
CUE5	2	11	112
CWH41	1	11	177
DIP5	0	11	102
DMA1	3	11	149
EMC2	1	11	107
EMC3	1	11	107
END3	3	11	146
ERG2	4	11	114
FPS1	0	11	65
GAT1	5	11	128
GPA1	3	11	119
GRE2	3	11	87
GRX1	0	11	60
HAL5	6	11	233
HEM3	0	11	87
IAH1	1	11	71
IES1	2	11	123
LAP2	0	11	58
LEO1	1	11	123
LSM1	4	11	93
LSM3	1	11	46
MAG1	2	11	94
MAK21	3	11	114
MAS2	3	11	202
MCA1	2	11	143
MDE1	4	11	124
MIG1	2	11	163
MIX17	0	11	55
MPD2	2	11	126
MRP4	0	11	88
MRP8	2	11	59
NBA1	0	11	174
NMD2	0	11	111
NOP2	1	11	155
PGD1	0	11	49
PNP1	1	11	118
POL5	0	11	192
PRE5	0	11	96
PRE9	3	11	96
PUT2	1	11	78
RAM2	1	11	90
RCF2	2	11	94
RDI1	0	11	100
RIA1	1	11	109
RPL13A	0	11	73
RPL20B	0	11	190
RPL23A	0	11	120
RPL36A	0	11	49
RPL4B	1	11	153
RPO26	0	11	97
RPP1B	0	11	90
RPS17A	0	11	90
RPS18B	0	11	148
RPS1B	2	11	117
RRD1	0	11	118
RRP42	1	11	134
SDH8	0	11	49
SFM1	1	11	80
SGM1	0	11	101
SHO1	8	11	145
SNF1	0	11	91
SNQ2	0	11	41
SPO24	0	11	35
STE6	1	11	217
SVP26	1	11	59
TMA20	1	11	106
TRR1	5	11	121
UMP1	2	11	117
URE2	2	11	130
VMA8	3	11	114
VPS55	1	11	97
YIH1	1	11	102
ACB1	0	10	79
ADE12	2	10	184
AIM41	1	10	54
ALG3	1	10	144
APD1	0	10	54
APE4	2	10	93
APM1	2	10	139
ARC19	0	10	82
ARO2	2	10	127
ARP8	0	10	73
ASF1	2	10	87
ATP14	0	10	75
ATP20	1	10	45
BET2	1	10	137
BET4	2	10	94
BNA3	2	10	133
BUD32	2	10	98
CAP2	5	10	134
CIR2	1	10	90
CLC1	2	10	75
CRN1	1	10	134
CUB1	0	10	85
DOP1	0	10	69
ECM15	1	10	63
EMC10	1	10	74
EMP70	8	10	319
ENV9	0	10	197
ERG7	5	10	160
ETR1	1	10	74
FES1	1	10	119
FKH1	1	10	117
FLC1	0	10	64
FPR1	0	10	121
FPR3	3	10	185
GCV2	1	10	99
GEP4	0	10	60
GLC8	0	10	85
GRX2	0	10	30
GUK1	0	10	129
GYP6	0	10	107
HIS3	1	10	132
HPT1	0	10	71
HYP2	0	10	106
LDB19	1	10	121
LDB7	0	10	89
LST8	0	10	78
MDG1	0	10	111
MED2	1	10	121
MET16	0	10	136
MGE1	0	10	92
MLC2	0	10	74
MNT2	2	10	111
MRN1	2	10	122
MRPL13	3	10	98
MSH6	3	10	143
MSS116	2	10	115
MTM1	4	10	123
MTR2	1	10	73
NAT1	3	10	177
NAT2	1	10	110
NUP188	2	10	102
NUP192	2	10	114
PAL1	2	10	111
PEX19	1	10	60
PFY1	0	10	125
PGK1	0	10	262
PPH22	3	10	119
PRE6	1	10	86
QCR10	0	10	36
QCR9	1	10	55
RKI1	2	10	148
RNR1	0	10	145
RPA190	4	10	246
RPC40	3	10	169
RPL10	0	10	132
RPL19A	0	10	123
RPL20A	0	10	156
RPS16A	1	10	82
RPS26A	0	10	101
SCO1	0	10	96
SCS2	1	10	82
SFT1	2	10	50
SHB17	1	10	124
SLC1	4	10	137
SNF7	1	10	49
SOP4	3	10	111
SPA2	0	10	85
SPT6	0	10	128
SSL2	1	10	108
SSO1	2	10	63
STE4	3	10	82
TRM112	2	10	34
UBA2	1	10	103
UBX7	3	10	124
VRP1	0	10	90
YAH1	2	10	127
YIP4	0	10	73
YNK1	1	10	51
YRB1	0	10	129
YTA7	2	10	86
ADO1	2	9	180
APE1	1	9	136
ARD1	3	9	100
ARO8	4	9	132
AVT4	0	9	74
BRE1	0	9	79
CAB4	2	9	128
CDC39	0	9	81
CIA2	0	9	39
CKA1	2	9	122
CKB2	0	9	38
COX14	0	9	37
COX17	1	9	33
COX20	0	9	100
CPS1	0	9	59
CTR3	5	9	67
DFG5	3	9	136
EAF6	2	9	65
ECM21	0	9	73
EGT2	3	9	176
ENB1	8	9	279
ERG12	3	9	85
ERG8	1	9	94
ERV41	5	9	193
FCP1	0	9	33
FET5	0	9	63
FIS1	2	9	89
FPR2	0	9	57
GAL83	2	9	105
GAR1	6	9	166
GSH2	1	9	115
HAC1	3	9	155
HHO1	1	9	133
HLJ1	1	9	60
HNT1	0	9	89
HTB2	3	9	74
ICL2	2	9	61
IRC20	1	9	35
LSB5	1	9	91
MDL1	2	9	91
MGT1	0	9	40
MLC1	0	9	54
MNP1	0	9	56
MPP10	0	9	75
MRP17	0	9	59
MRPL22	3	9	145
MYO2	1	9	110
MYO4	0	9	134
NCE102	0	9	130
NOP16	0	9	61
NPC2	2	9	71
NPL6	3	9	146
NPR1	1	9	53
PAM18	2	9	73
PET123	0	9	59
POB3	2	9	110
POM34	1	9	180
PRO1	3	9	142
PTP3	0	9	133
RAD1	1	9	73
RAD52	1	9	48
RBK1	1	9	97
RCK2	1	9	98
RGR1	1	9	153
RIM11	0	9	44
ROT2	1	9	135
RPL18A	0	9	180
RPL33A	0	9	76
RPL8A	3	9	166
RPS10B	0	9	74
RPS19B	0	9	110
RPS6A	0	9	161
RPS9A	0	9	90
SAM37	0	9	77
SCT1	1	9	119
SFT2	2	9	83
SHR3	1	9	92
SKS1	2	9	50
SNC2	1	9	66
SPT23	0	9	67
SRB5	1	9	50
SUL1	1	9	155
SWC5	2	9	81
TIF35	1	9	158
TIM22	0	9	72
TPN1	2	9	258
TPS2	0	9	68
TPS3	1	9	159
TSA1	1	9	108
UBP6	0	9	98
UFD2	3	9	171
UTP20	0	9	94
VCX1	0	9	49
VIP1	1	9	92
WRS1	3	9	157
YAP1802	0	9	105
YHI9	5	9	88
YHM2	1	9	166
YMD8	2	9	186
AIM19	0	8	83
ARG8	0	8	75
ATM1	1	8	106
BEM2	1	8	67
BUD20	1	8	52
CAB1	0	8	116
CAT5	2	8	96
CBC2	1	8	51
CLN2	1	8	240
CYC1	0	8	60
DAP1	2	8	48
DBF4	1	8	101
DED1	1	8	43
DID2	0	8	25
DSE4	2	8	110
DUS3	1	8	137
EDE1	1	8	153
ENO2	0	8	249
ERG4	2	8	124
FCY1	0	8	91
FRS1	5	8	136
FYV8	0	8	91
FZO1	0	8	51
GCR1	2	8	89
GDT1	2	8	104
GIP3	0	8	80
GND1	4	8	127
GNP1	8	8	209
GOS1	1	8	132
GPT2	0	8	38
GRH1	1	8	115
HCR1	3	8	146
HIS7	3	8	197
HMT1	1	8	180
HTZ1	0	8	74
HXT3	3	8	78
IES6	1	8	75
IMG1	4	8	91
IRC21	1	8	49
IZH1	2	8	62
KRE6	0	8	110
KSH1	1	8	47
KTR3	0	8	99
KTR7	0	8	163
LAG1	5	8	211
MAF1	0	8	86
MBF1	0	8	96
MDL2	1	8	134
MEP1	0	8	55
MET32	0	8	69
MIX23	1	8	65
MON1	1	8	69
MOT2	0	8	68
MRPS17	0	8	60
NBP2	1	8	41
NCB2	0	8	64
NEW1	3	8	144
NFU1	3	8	81
NMT1	1	8	189
NOP7	3	8	135
ORM2	2	8	38
PBP4	0	8	97
PCL5	0	8	42
PCT1	1	8	121
PET20	0	8	52
PEX25	1	8	166
PIN4	2	8	95
QRI5	0	8	39
RAD27	0	8	91
RCF1	0	8	38
RPL23B	0	8	116
RPL25	0	8	77
RPL32	0	8	89
RPL40A	0	8	100
RPL40B	1	8	116
RPL5	0	8	143
RPO31	0	8	48
RPP2A	0	8	68
RPS13	1	8	118
RPS14A	2	8	118
RPS19A	0	8	117
RPS3	0	8	160
RPS7B	1	8	113
RPS8A	0	8	184
SAR1	2	8	90
SDA1	3	8	140
SEC65	1	8	89
SLM1	0	8	79
SLY41	2	8	93
SNX3	1	8	95
SPC25	0	8	42
SSS1	1	8	44
SUC2	0	8	40
TAF4	0	8	75
TAT2	3	8	116
TLG1	0	8	65
TMA108	7	8	189
TMA19	0	8	159
TMS1	2	8	196
TOP1	2	8	149
TWF1	1	8	50
UBX2	0	8	31
UIP3	0	8	31
UTP7	1	8	35
UTP8	2	8	172
VMA10	0	8	54
VMA3	0	8	110
VPS60	1	8	45
WHI4	1	8	156
YIM1	0	8	81
YML6	0	8	112
YMR31	0	8	45
YPI1	1	8	48
ZRG17	0	8	109
ADH1	0	7	411
AIM9	1	7	115
ARE1	1	7	104
ARP2	2	7	71
ARX1	5	7	126
ASH1	2	7	65
BMS1	1	7	180
BTN2	0	7	37
CBF5	2	7	118
CHS7	1	7	75
CMS1	1	7	89
CNL1	0	7	54
COQ4	0	7	48
CST6	0	7	41
CTR1	1	7	48
CYB5	4	7	73
CYT2	1	7	91
DIC1	0	7	159
DJP1	0	7	58
DMA2	1	7	59
EBS1	0	7	42
EMI2	1	7	138
ERP5	0	7	53
ERV14	2	7	120
FPR4	0	7	95
FRE1	0	7	39
FSH2	1	7	106
FUS3	0	7	40
GCY1	0	7	25
GNT1	0	7	145
GRR1	0	7	81
GTS1	0	7	64
HAS1	5	7	254
HHT2	0	7	128
HIP1	0	7	85
HIS1	6	7	191
HSK3	0	7	11
HSM3	1	7	137
HSP10	0	7	69
KTR4	2	7	100
LAA1	1	7	48
LAC1	2	7	138
LDH1	0	7	64
LTP1	0	7	66
MET28	2	7	95
MGM1	0	7	70
MLP2	0	7	82
MMR1	0	7	62
MON2	2	7	129
MOT3	6	7	93
MRP1	1	7	85
MRP51	1	7	100
MRPL23	0	7	41
MRPL31	2	7	68
MSS4	0	7	33
MTR3	1	7	94
NHP6A	1	7	55
NHP6B	0	7	52
NNR2	0	7	51
NOP15	0	7	78
NOP6	2	7	72
NSE1	0	7	48
NSG1	3	7	116
NSP1	2	7	88
NUP42	1	7	128
NUS1	2	7	55
OCA2	0	7	33
OCH1	0	7	83
OSW7	2	7	71
PAR32	3	7	108
PBR1	0	7	34
PHO86	0	7	64
PIN3	0	7	53
PKH1	2	7	87
PMC1	1	7	64
PMP2	0	7	42
PRS2	2	7	96
PTA1	2	7	74
PTC3	2	7	124
RET3	1	7	73
RGD1	0	7	81
RNH70	1	7	162
ROX1	0	7	51
RPL13B	1	7	141
RPL22B	2	7	113
RPL35A	0	7	113
RPL37A	0	7	67
RPL42B	0	7	88
RPL6A	1	7	166
RPN13	1	7	74
RPS11B	0	7	80
RPS14B	0	7	97
RPS2	0	7	161
RPS21A	0	7	48
RPS28B	0	7	48
RPS5	1	7	130
RSM10	2	7	56
RSM19	1	7	78
RUP1	0	7	44
SAT4	0	7	73
SBH2	1	7	86
SDH4	1	7	46
SEC10	1	7	56
SEC14	2	7	87
SEC39	2	7	50
SEN1	3	7	53
SGT1	1	7	91
SIT4	0	7	52
SKT5	2	7	142
SMT3	0	7	53
SNF4	1	7	63
SNZ1	0	7	44
SPG3	0	7	41
SQT1	2	7	88
STH1	3	7	78
SUI1	1	7	82
SWP1	2	7	90
TMA22	0	7	61
TOK1	0	7	66
TOP2	0	7	58
TPK2	0	7	44
TSR3	3	7	107
TUB3	5	7	157
UBC13	1	7	33
UBC6	2	7	54
UFD1	1	7	56
UME1	0	7	72
URA5	1	7	101
URA7	8	7	173
VBA1	0	7	195
VHR1	2	7	47
VPS68	1	7	49
VRG4	2	7	100
VTA1	0	7	78
VTC3	3	7	87
XPT1	0	7	39
YAR1	1	7	73
YBP1	0	7	74
YPT6	0	7	74
YSC84	0	7	124
AGE1	1	6	122
ALG6	3	6	100
AMD1	0	6	49
APS1	1	6	54
APT2	1	6	88
ARF1	0	6	108
ATP11	0	6	102
ATS1	3	6	43
BCH1	0	6	65
BOL1	1	6	35
BOL3	0	6	54
CCW12	0	6	220
CDC36	1	6	35
CDC53	2	6	75
CDC55	1	6	120
CDC73	3	6	90
CHS1	1	6	83
CKA2	1	6	67
CKS1	0	6	49
COA2	0	6	34
COA3	0	6	49
COG1	0	6	132
COG4	2	6	103
COQ9	3	6	81
COS5	2	6	59
COX6	0	6	51
CSL4	1	6	49
CTR9	0	6	129
DAD4	0	6	43
DBP7	2	6	59
DRS2	3	6	129
DSC2	0	6	77
EBP2	4	6	95
ELF1	1	6	61
EMI1	1	6	41
ENT1	1	6	68
ERV2	0	6	75
GCN2	1	6	45
GDH2	0	6	25
GLR1	2	6	112
GPI17	0	6	77
GRX4	0	6	92
GTF1	0	6	65
HMF1	1	6	99
HOG1	1	6	91
HRB1	0	6	56
HRD1	1	6	79
HSL7	4	6	116
HUA1	0	6	68
IBD2	0	6	40
IMG2	1	6	53
IMP1	0	6	73
INH1	0	6	44
INP53	1	6	68
IPT1	2	6	162
IRA1	0	6	46
ISA1	0	6	59
ISN1	2	6	82
JSN1	1	6	19
KIN1	0	6	28
LPX1	2	6	69
LSM12	1	6	51
LSM6	1	6	69
MAK16	2	6	85
MAM3	2	6	59
MBA1	0	6	54
MCM5	2	6	68
MCY1	1	6	63
MDS3	0	6	49
MET3	4	6	113
MGM101	0	6	48
MGR3	1	6	44
MHR1	0	6	54
MLP1	0	6	75
MPC2	0	6	74
MRP2	0	6	55
MRP49	1	6	56
MRPL19	1	6	64
MRPL24	0	6	46
MRPL36	0	6	87
MRPL50	0	6	51
MRPS16	0	6	39
MRPS28	0	6	34
MRX3	0	6	55
MSB2	0	6	43
MUP3	1	6	71
MXR1	1	6	53
MYO5	1	6	100
NHX1	0	6	28
NIC96	1	6	122
NOC4	6	6	164
NRG2	0	6	69
NSA2	0	6	96
NUP100	0	6	58
NUP49	2	6	81
NVJ1	0	6	17
NVJ2	0	6	77
OSH3	0	6	83
OSM1	0	6	51
PEP8	0	6	30
PET8	1	6	117
PEX12	0	6	73
PEX34	3	6	25
PFA3	1	6	73
PGA2	1	6	62
PLB3	3	6	65
PPZ1	1	6	124
PTH2	1	6	77
PWP2	0	6	129
RAD54	0	6	52
RAT1	0	6	214
RBD2	3	6	118
RCL1	2	6	86
RFA3	2	6	72
RNH203	2	6	54
RPC11	1	6	29
RPL14B	0	6	95
RPL17A	0	6	82
RPL19B	0	6	110
RPL21B	1	6	90
RPL26A	0	6	58
RPL31A	0	6	68
RPL37B	0	6	104
RPL9B	0	6	92
RPS0B	1	6	117
RPS11A	0	6	92
RPS12	0	6	131
RPS15	0	6	134
RPS21B	1	6	84
RPS23A	0	6	79
RPS23B	0	6	100
RPS24B	1	6	98
RPS27B	0	6	97
RQC1	1	6	107
RRP43	0	6	101
RSR1	1	6	54
RTS3	0	6	67
SAM35	0	6	68
SAS10	1	6	69
SBH1	0	6	56
SCD6	0	6	76
SEC2	0	6	50
SEC72	2	6	105
SFB2	0	6	80
SIM1	0	6	101
SKI2	2	6	117
STF2	0	6	14
STP2	1	6	41
SVL3	0	6	117
SWR1	0	6	53
TAF10	1	6	36
TAF14	0	6	40
TFC8	0	6	34
TIM17	0	6	64
TIM44	0	6	111
TIM8	1	6	48
TIM9	0	6	30
TOM1	1	6	26
TOM20	2	6	49
UBC8	0	6	15
UPS1	0	6	48
URA4	1	6	68
VAC8	1	6	67
VMA4	0	6	87
VPS33	1	6	41
YSY6	0	6	34
ZAP1	0	6	66
ZEO1	0	6	113
ABF1	0	5	68
AFG1	0	5	23
AIM44	0	5	109
AMN1	2	5	97
ASI2	1	5	100
ASM4	4	5	192
ATG33	0	5	28
ATP12	0	5	84
ATP17	0	5	40
BEM4	1	5	51
BET1	1	5	49
BRX1	6	5	133
BSD2	0	5	60
BUD21	1	5	79
BUD22	1	5	51
BUD23	3	5	130
CAP1	0	5	78
CBK1	1	5	68
CCL1	4	5	131
CDC12	4	5	146
CHD1	1	5	84
CKB1	4	5	67
CMK2	1	5	107
COA6	1	5	56
COG6	0	5	36
COX12	0	5	60
COX7	0	5	58
COX8	0	5	63
COY1	3	5	122
CSE1	2	5	87
DBP9	4	5	152
DCS1	1	5	10
DDI1	0	5	55
DID4	0	5	42
DSE2	0	5	92
DUF1	1	5	44
DUG3	0	5	67
EFB1	0	5	119
EFM5	1	5	123
ELO3	3	5	98
EMG1	1	5	58
ERB1	1	5	202
ERG27	1	5	78
ERG29	0	5	19
ERS1	1	5	50
FAR8	4	5	145
FAU1	0	5	86
FBA1	0	5	408
GCD1	0	5	130
GFD1	2	5	42
GIC2	4	5	127
GIN4	1	5	145
GMH1	2	5	32
GNA1	1	5	43
GPI14	0	5	42
GTR1	0	5	62
GTT3	1	5	53
GYP1	0	5	51
GYP8	0	5	64
GZF3	0	5	105
HAA1	0	5	44
HAP1	1	5	35
HAP2	0	5	50
HOL1	0	5	36
HPA3	2	5	55
HTA2	0	5	66
HXK2	0	5	101
HYR1	0	5	68
ICE2	0	5	49
IGO2	0	5	33
IST1	0	5	88
ISW1	2	5	91
LCB4	5	5	207
LIA1	4	5	136
LIP1	1	5	80
MCP2	0	5	48
MCX1	0	5	58
MED8	0	5	42
MEX67	3	5	121
MIC12	0	5	29
MNN10	2	5	81
MNN11	2	5	124
MOG1	4	5	55
MOT1	0	5	32
MPC1	0	5	40
MRPL1	0	5	97
MRPL17	1	5	59
MRPL33	2	5	39
MRPL51	0	5	44
MRPS9	1	5	75
MRX12	0	5	68
MSO1	0	5	58
MSR1	0	5	64
MTR4	1	5	63
MXR2	0	5	59
NAN1	2	5	55
NHA1	2	5	53
NMA111	0	5	43
NOP9	0	5	119
NUG1	4	5	124
NUP2	2	5	98
OCA1	3	5	93
OPI10	0	5	18
OPY1	0	5	101
ORM1	1	5	51
OSH7	0	5	101
OST5	0	5	81
PAM1	1	5	47
PAN5	5	5	158
PDE1	1	5	51
PER33	0	5	46
PHA2	0	5	16
PHS1	0	5	60
PIC2	0	5	16
PLP2	0	5	73
PMP3	0	5	62
PMT4	1	5	161
POL30	0	5	142
PRE1	1	5	103
PRP8	0	5	38
RCF3	1	5	40
RIO1	0	5	42
RKR1	0	5	132
RNA15	0	5	35
RPB3	0	5	59
RPB4	0	5	48
RPF2	4	5	109
RPL21A	0	5	102
RPL28	0	5	125
RPL31B	1	5	85
RPL34A	0	5	74
RPS17B	0	5	119
RPS18A	0	5	84
RPS20	0	5	94
RPS22B	0	5	47
RPS29B	0	5	58
RPS31	0	5	131
RRP3	0	5	83
RRP6	1	5	40
RSC4	1	5	50
RSC9	0	5	75
RSM18	1	5	53
RSN1	1	5	182
RTC6	0	5	22
RTF1	0	5	92
RVB2	0	5	69
SAN1	0	5	80
SEC6	0	5	78
SEH1	0	5	70
SEM1	0	5	46
SET1	1	5	23
SFP1	1	5	64
SIR2	1	5	71
SMC3	1	5	41
SNX4	0	5	6
SOH1	0	5	30
SRP14	1	5	38
SSF2	1	5	44
SSK2	1	5	33
SSL1	1	5	52
STP22	0	5	50
STR3	0	5	45
SUB1	1	5	68
TAF11	0	5	50
TAF6	0	5	124
TAF9	1	5	49
TDA7	0	5	81
TDH3	0	5	356
TED1	0	5	123
TFC3	1	5	68
TFS1	1	5	42
TIM10	0	5	68
TIP41	0	5	9
TMA7	1	5	34
TOM7	2	5	28
TRK1	2	5	104
TRM7	0	5	84
TSC10	0	5	70
TSR4	0	5	106
UBP1	0	5	62
UBP5	1	5	61
URA3	1	5	54
URA8	0	5	18
UTP4	3	5	126
YDC1	0	5	50
YEH1	0	5	58
YIP3	3	5	61
YNG1	1	5	41
YPD1	3	5	71
YPT31	0	5	87
AAH1	1	4	58
ACL4	4	4	71
ADH5	0	4	60
AIM21	0	4	24
AIM25	1	4	67
AIM6	1	4	83
AIM7	0	4	22
ALG11	0	4	81
ALG14	0	4	78
ARP7	0	4	58
ASG1	1	4	32
ATX1	1	4	48
AVT1	3	4	90
BAT2	0	4	47
BRO1	0	4	40
BZZ1	0	4	28
CAC2	1	4	44
CAF20	1	4	81
CAF40	6	4	76
CDC1	0	4	79
CDC21	0	4	50
CDC28	0	4	28
CDC31	0	4	33
CHZ1	0	4	44
CNE1	0	4	45
COG8	0	4	49
COQ3	0	4	22
COX16	0	4	17
CSR1	2	4	63
CUE1	3	4	82
CUE4	1	4	47
CUP2	0	4	17
DAT1	1	4	52
DDP1	0	4	51
DFR1	0	4	28
DGA1	0	4	73
DNF3	1	4	48
DOA1	6	4	210
DSS4	2	4	36
DYS1	2	4	61
EAR1	0	4	47
EFM4	0	4	42
EFR3	2	4	142
ELP6	1	4	31
ENP1	1	4	113
ENV10	2	4	68
EPS1	0	4	46
EPT1	0	4	36
ERP2	2	4	78
ERP3	0	4	54
ESA1	0	4	27
FHL1	0	4	44
FMN1	0	4	21
FMO1	0	4	27
FMP25	1	4	72
FUN30	0	4	43
GCD6	0	4	105
GCG1	1	4	106
GIR2	1	4	44
GLE2	2	4	106
GPI10	0	4	32
[truncated: 1,692 more rows]
[truncated: 1 more columns]
